# Supplementary material for: Conserved and unique transcriptional features of pharyngeal arches in the skate (Leucoraja erinacea) and evolution of the jaw
Source: Mol Biol Evol. 2021 Apr 27;38(10):4187–204. doi: 10.1093/molbev/msab123 (PMC8476176; doi:10.1093/molbev/msab123)
Supplement: msab123_Supplementary_Data [file msab123_supplementary_data.zip]

Archive with 12 entries (12 files):
- Suppl. Table 10 List_DEgenes_GAVvsMAV.S25_26.csv
- Suppl. Table 11 List_DEgenes_MAVvsMAD.S25_26.csv
- Suppl. Table 3.xlsx
- Suppl. Table 4 List_DEgenes_GADvsMAD.S23_24.csv
- Suppl. Table 5 List_DEgenes_GAVvsGAD.S23_24.csv
- Suppl. Table 6 List_DEgenes_GAVvsMAV.S23_24.csv
- Suppl. Table 7 List_DEgenes_MAVvsMAD.S23_24.csv
- Suppl. Table 8 List_DEgenes_GADvsMAD.S25_26.csv
- Suppl. Table 9 List_DEgenes_GAVvsGAD.S25_26.csv
- Supple. Table 12.xlsx
- Table_S1.docx
- Table_S2.docx
