# Supplementary material for: Conserved and unique transcriptional features of pharyngeal arches in the skate (Leucoraja erinacea) and evolution of the jaw
Source: Mol Biol Evol. 2021 Apr 27;38(10):4187–204. doi: 10.1093/molbev/msab123 (PMC8476176; doi:10.1093/molbev/msab123)
Supplement: msab123_Supplementary_Data [file msab123_supplementary_data.zip › Suppl. Table 10 List_DEgenes_GAVvsMAV.S25_26.csv]

	genes	logFC	logCPM	F	PValue	FDR		Annotation SWISSPROT	Annotation nr
200224	TRINITY_DN143431_c6_g2	-7.09521676	4.932752304	373.0115955	4.91E-16	2.09E-11		HXA2_HETFR
96035	TRINITY_DN119931_c0_g1	5.65743651	3.760086459	263.0143121	2.35E-14	5.02E-10		OTX2_MOUSE
148452	TRINITY_DN131341_c1_g2	5.721047435	3.425495485	227.2127992	1.16E-13	1.64E-09		PITX3_XENLA
139452	TRINITY_DN129311_c0_g4	-3.676018295	2.829509008	215.2247834	2.07E-13	2.21E-09		HXA2_MOUSE
82238	TRINITY_DN116927_c9_g1	2.548899803	4.145497154	144.8810763	1.33E-11	1.14E-07			Bathyraja eatonii alpha-globin gene, exons II, III and partial cds; and beta-globin gene, exons I, II and partial cds
200223	TRINITY_DN143431_c6_g1	-6.012136495	2.618666171	140.4173228	1.84E-11	1.31E-07		HXA3_HETFR
140447	TRINITY_DN129532_c1_g1	-4.54432796	2.504297748	137.4519166	2.29E-11	1.39E-07			Scyliorhinus canicula Cluster_HOXB sequence
92528	TRINITY_DN119152_c0_g1	-5.73981073	2.840801869	133.3946582	3.10E-11	1.65E-07			Leucoraja erinacea Hoxa gene cluster, complete sequence
76622	TRINITY_DN115723_c2_g1	5.83025342	3.411627136	102.9274582	4.10E-10	1.94E-06		PITX3_XENLA
40324	TRINITY_DN108118_c1_g2	-3.575361462	2.386547829	100.3433857	5.25E-10	2.24E-06			Halobacterium sp. DL1, complete genome
197784	TRINITY_DN142835_c1_g2	2.361615826	4.740467348	98.75722751	6.13E-10	2.37E-06		CRLF1_HUMAN
157855	TRINITY_DN133479_c2_g1	3.829360722	2.585786463	94.7496668	9.13E-10	3.24E-06		OTX2A_XENLA
149986	TRINITY_DN131698_c1_g1	2.966692563	4.515337977	93.65032979	1.02E-09	3.35E-06		PITX1_CHICK
151813	TRINITY_DN132101_c3_g5	1.876665538	5.764888442	88.93373479	1.67E-09	4.55E-06		NDNF_HUMAN
164722	TRINITY_DN135019_c0_g1	3.993057107	2.56499706	88.77138915	1.70E-09	4.55E-06		FOXE1_XENLA
128999	TRINITY_DN126989_c0_g1	5.597667925	1.545483905	88.72753023	1.71E-09	4.55E-06		IRX1B_XENLA
33849	TRINITY_DN106799_c1_g1	5.785251131	3.014157392	88.00898324	1.84E-09	4.63E-06		PITX2_RAT
166962	TRINITY_DN135559_c3_g1	-5.773612511	2.423945447	85.79286026	2.35E-09	5.56E-06		GCM2_HUMAN
175712	TRINITY_DN137581_c2_g1	-3.906777681	1.908486153	84.51465784	2.70E-09	6.06E-06		HXB1_CHICK
138353	TRINITY_DN129069_c3_g3	5.879681232	2.052515647	81.81379722	3.66E-09	7.80E-06			Bathyraja eatonii alpha-globin gene, exons II, III and partial cds; and beta-globin gene, exons I, II and partial cds
116792	TRINITY_DN124364_c2_g1	5.888939503	2.235017926	80.88099592	4.07E-09	8.26E-06			Bathyraja eatonii alpha-globin gene, exons II, III and partial cds; and beta-globin gene, exons I, II and partial cds
151814	TRINITY_DN132101_c3_g6	1.802468134	5.674132117	77.36308367	6.14E-09	1.19E-05		NDNF_HUMAN
319518	TRINITY_DN91275_c9_g1	-5.954632165	1.338189815	75.93354036	7.28E-09	1.33E-05			Salmo trutta genome assembly, chromosome: 2
159104	TRINITY_DN133753_c0_g1	-2.617461812	2.751056218	75.37748815	7.79E-09	1.33E-05		K1C18_SCYST
126179	TRINITY_DN126375_c4_g3	2.669513135	3.466423533	75.3743004	7.79E-09	1.33E-05			PREDICTED: Rhincodon typus uncharacterized LOC109911989 (LOC109911989), ncRNA
206	TRINITY_DN100039_c0_g1	-1.960120091	6.718425224	73.82874909	9.42E-09	1.54E-05		AGR3_MOUSE
170135	TRINITY_DN136310_c0_g1	-6.091566355	4.205641564	72.76409302	1.38E-08	2.14E-05		PRVA_MACFU
156446	TRINITY_DN133165_c1_g2	-2.837149711	4.84162258	70.64703228	1.40E-08	2.14E-05		TMM52_MOUSE
84626	TRINITY_DN117431_c0_g1	-4.67208252	2.973923109	68.72580671	1.80E-08	2.49E-05		PPLA_CHICK
293882	TRINITY_DN86606_c1_g1	3.26278312	2.634901125	68.70822618	1.80E-08	2.49E-05		PACA_ONCNE
69454	TRINITY_DN114210_c2_g3	3.908391906	3.049404285	68.67430681	1.81E-08	2.49E-05			PREDICTED: Solenopsis invicta beta-arrestin-2 (LOC105199578), transcript variant X7, mRNA
115805	TRINITY_DN124162_c3_g3	-8.341307505	2.005107294	66.906239	2.28E-08	3.04E-05			Raja eglanteria clone 2113 Ig heavy chain (Vx, Dx1, Dx2, Jx, Cx1, and Cx2) gene region
288964	TRINITY_DN85703_c10_g2	-1.83546019	7.419032467	66.17395854	2.52E-08	3.18E-05		PCP4_RAT
192241	TRINITY_DN141505_c5_g1	1.889316646	3.751391954	66.11180288	2.54E-08	3.18E-05		CCN2_PIG
196422	TRINITY_DN142515_c6_g1	5.166193978	0.944031102	63.15998764	3.80E-08	4.63E-05			Platichthys stellatus clone Rp39-nfrdi microsatellite sequence
106678	TRINITY_DN122194_c2_g1	-1.472778894	5.923062732	62.83104064	3.97E-08	4.71E-05		PHLA2_SALSA
207526	TRINITY_DN145258_c3_g2	-1.638222013	5.884371921	62.45783501	4.19E-08	4.82E-05		ZN503_DANRE
214968	TRINITY_DN147193_c0_g1	-1.804427809	3.997790612	62.25111485	4.31E-08	4.84E-05		POLR_DROME
56742	TRINITY_DN111572_c1_g2	-2.545961964	2.902819879	61.48459098	4.80E-08	5.25E-05		RECO_MOUSE
164954	TRINITY_DN135072_c0_g1	-2.749211385	3.233886846	58.81733792	7.04E-08	7.51E-05		FGF3_XENLA
288760	TRINITY_DN85669_c7_g3	-2.775382364	4.530839915	58.24007552	7.66E-08	7.82E-05			Leucoraja erinacea Hoxa gene cluster, complete sequence
167711	TRINITY_DN135745_c1_g1	1.750623762	4.465128137	58.21074894	7.70E-08	7.82E-05			Callorhinchus milii clone P28E22.Testis.t16 mRNA sequence
138352	TRINITY_DN129069_c3_g2	4.491137401	2.353275886	56.85913943	9.41E-08	9.33E-05			Zearaja chilensis microsatellite Zch_MS16 sequence
183117	TRINITY_DN139318_c1_g1	2.499162657	1.549666506	54.43270657	1.36E-07	0.000129605		CADH4_CHICK
175301	TRINITY_DN137480_c3_g1	4.73902391	1.365257792	54.40082995	1.37E-07	0.000129605			Leucoraja erinacea Hoxa gene cluster, complete sequence
211330	TRINITY_DN146210_c1_g2	1.516285998	3.688133852	54.18313845	1.41E-07	0.000131132		ZB182_XENLA
139449	TRINITY_DN129311_c0_g1	-5.731150444	3.212607566	52.75446519	1.77E-07	0.000160492		FXI1E_XENLA
206105	TRINITY_DN144902_c1_g1	-4.057859771	3.543037613	52.01913119	1.99E-07	0.000176606			Bathyraja eatonii alpha-globin gene, exons II, III and partial cds; and beta-globin gene, exons I, II and partial cds
201424	TRINITY_DN143721_c0_g1	2.596405507	1.906623251	51.56973334	2.14E-07	0.000185045		E41LA_HUMAN
176352	TRINITY_DN137730_c3_g1	-2.92729961	1.27132656	51.47265773	2.17E-07	0.000185045		LGR6_DANRE
149277	TRINITY_DN131541_c3_g1	-9.857041019	3.455589353	58.86263704	2.35E-07	0.000194052		TLX3_HUMAN
149710	TRINITY_DN131635_c1_g1	1.782608583	3.458139862	50.82603943	2.41E-07	0.000194052		FREM2_HUMAN
149017	TRINITY_DN131476_c3_g1	-1.590403737	2.141120335	50.81732313	2.41E-07	0.000194052		RSPO3_HUMAN
194133	TRINITY_DN141952_c0_g1	2.548290401	1.908920984	49.26251314	3.11E-07	0.000244048		COLQ_TORMA
161521	TRINITY_DN134288_c5_g1	1.568488299	3.337312995	49.19361891	3.15E-07	0.000244048			Bathyraja eatonii alpha-globin gene, exons II, III and partial cds; and beta-globin gene, exons I, II and partial cds
217271	TRINITY_DN147913_c0_g1	3.858640033	2.35732107	49.07458479	3.21E-07	0.000244474		TEFF2_MOUSE
149635	TRINITY_DN131616_c3_g2	-5.826867757	2.387108132	48.94341979	3.28E-07	0.000245481		ASCL5_HUMAN
86165	TRINITY_DN117762_c5_g1	-5.51071304	1.323416055	48.14530887	3.75E-07	0.000275731			Raja eglanteria clone 2113 Ig heavy chain (Vx, Dx1, Dx2, Jx, Cx1, and Cx2) gene region
202125	TRINITY_DN143894_c1_g1	1.250039171	9.706039491	47.8230619	3.96E-07	0.000282409		K1C18_SCYST
125860	TRINITY_DN126307_c2_g1	-1.701027826	3.806935591	47.80259853	3.97E-07	0.000282409		TGFA_RAT
352778	TRINITY_DN97611_c0_g1	-2.302298162	1.94324637	47.30695692	4.32E-07	0.000302166		HSPB1_HUMAN
207525	TRINITY_DN145258_c3_g1	-1.726691535	3.116116884	46.97282917	4.58E-07	0.00031412		LRMDA_MOUSE
152353	TRINITY_DN132215_c0_g3	2.008818601	2.023633232	46.89113859	4.64E-07	0.00031412		H2AW_HUMAN
191735	TRINITY_DN141390_c7_g1	-5.77633281	2.975047246	47.75438506	4.74E-07	0.000316054			Rajidae sp. TS-2014 DNA, homologous sequence of mouse Rnf32 gene
153830	TRINITY_DN132567_c1_g1	2.743567013	1.722781059	46.6375882	4.85E-07	0.000318005		SFRP3_PONAB
151279	TRINITY_DN131980_c0_g4	4.827656168	1.214614025	51.28977262	4.94E-07	0.000319039			Arcobacter thereius LMG 24486 chromosome, complete genome
65612	TRINITY_DN113421_c6_g1	-2.571021642	1.97925767	45.50892423	5.89E-07	0.000375238		PAR4_MOUSE
176173	TRINITY_DN137688_c1_g1	-4.187228551	1.79755124	45.26330066	6.15E-07	0.000385981		GCM1_RAT
49310	TRINITY_DN109999_c0_g1	-4.26777929	2.391395774	44.93670947	6.52E-07	0.000402892		WNT2_MONDO
176569	TRINITY_DN137785_c1_g1	-1.904808918	1.67423282	43.44120625	8.51E-07	0.000518596		NRG1_HUMAN
312421	TRINITY_DN89968_c6_g1	2.46095917	2.705941641	42.61426097	9.89E-07	0.00059415		COIA1_MOUSE
110704	TRINITY_DN123060_c0_g1	-1.391034281	6.789913504	42.39279833	1.03E-06	0.000610144		PLS1_HUMAN
176280	TRINITY_DN137711_c2_g1	4.395263364	3.022672204	41.70885255	1.17E-06	0.000682676		ACHB4_CHICK
175713	TRINITY_DN137581_c2_g2	-4.703004009	1.111185067	41.34827817	1.25E-06	0.000720146		HXB3A_DANRE
180278	TRINITY_DN138664_c0_g1	1.70246536	4.137214045	41.02901358	1.33E-06	0.000754239		TWST2_RAT
83491	TRINITY_DN117188_c2_g1	-1.327835209	5.006877917	40.54795176	1.45E-06	0.000814815		PO24_POPJA
309084	TRINITY_DN89380_c6_g2	-4.8734481	1.138352661	40.32824726	1.51E-06	0.000838364			Leucoraja erinacea Hoxa gene cluster, complete sequence
216410	TRINITY_DN147626_c2_g2	-2.182221267	1.784423117	39.4099166	1.80E-06	0.000986228		LRMP_HUMAN
38410	TRINITY_DN107737_c5_g1	1.7129938	2.949807104	39.33024654	1.83E-06	0.000988792			Platichthys stellatus clone Rp39-nfrdi microsatellite sequence
329836	TRINITY_DN93193_c5_g2	3.779842917	2.497524278	39.15603217	1.89E-06	0.001009802			Leucoraja erinacea Hoxa gene cluster, complete sequence
73519	TRINITY_DN115078_c0_g1	-1.729651372	5.599087031	37.84192419	2.45E-06	0.001289112		HEY1_XENLA
205359	TRINITY_DN144712_c1_g1	-1.952049277	2.933378093	37.68561923	2.53E-06	0.001313354			Mus musculus immunoglobulin kappa chain complex (Igk) on chromosome 6
185058	TRINITY_DN139788_c2_g1	-2.387673317	4.744308887	37.48032929	2.63E-06	0.001344621		CAH13_MOUSE
203646	TRINITY_DN144270_c6_g1	-2.07982635	1.345726233	37.36869193	2.69E-06	0.001344621		NMRL1_CHICK
12365	TRINITY_DN102458_c2_g2	-2.794092017	2.142940743	37.34126545	2.70E-06	0.001344621			Zearaja chilensis microsatellite Zch_MS13 sequence
199303	TRINITY_DN143209_c1_g1	1.883212413	2.955627727	37.3272405	2.71E-06	0.001344621			Leucoraja erinacea Hoxa gene cluster, complete sequence
111947	TRINITY_DN123326_c6_g1	-1.918653436	2.406851426	35.42552166	3.98E-06	0.001953326			Gadus morhua genome assembly, chromosome: 19
209425	TRINITY_DN145749_c5_g1	-1.200568466	4.140328612	34.78704674	4.55E-06	0.002194469		LUR1L_RAT
193330	TRINITY_DN141760_c2_g1	1.559718849	2.539497396	34.75344327	4.58E-06	0.002194469		KALM_HUMAN
359609	TRINITY_DN98971_c4_g2	-1.374755961	3.752086851	34.62833375	4.70E-06	0.002209417			PREDICTED: Pygocentrus nattereri uncharacterized LOC108425517 (LOC108425517), mRNA
185059	TRINITY_DN139788_c2_g2	-2.236924747	4.078972278	34.60587588	4.72E-06	0.002209417		CAH2_TRIHK
115804	TRINITY_DN124162_c3_g2	-5.791188397	0.707343622	34.56198174	4.77E-06	0.002209417			Chanos chanos genome assembly, chromosome: 5
97125	TRINITY_DN120144_c4_g2	-3.026965296	1.05111824	34.40850455	4.92E-06	0.002240366		CCKAR_CAVPO
339309	TRINITY_DN95036_c5_g1	-2.399168074	1.170286827	34.39275081	4.94E-06	0.002240366		DUS1_HUMAN
107839	TRINITY_DN122439_c2_g2	-1.995981194	2.302015688	34.2397936	5.10E-06	0.002289105		FIBIN_DANRE
132881	TRINITY_DN127845_c2_g1	2.703256575	4.216579258	34.17777407	5.17E-06	0.002294997		EDN1_RABIT
193990	TRINITY_DN141914_c1_g2	-1.704852797	1.572430781	33.90727175	5.47E-06	0.002404696		S35G1_HUMAN
117561	TRINITY_DN124530_c2_g1	3.28487686	1.04390223	33.57330255	5.87E-06	0.00255485			Vigna angularis var. angularis DNA, chromosome 3, almost complete sequence, cultivar: Shumari
6297	TRINITY_DN101278_c2_g2	-1.309772834	4.278941035	33.50570676	5.96E-06	0.002565694		FINC_RABIT
147495	TRINITY_DN131124_c2_g3	-1.129206893	7.143660953	33.39934777	6.09E-06	0.002598288		TIM8A_RAT
61673	TRINITY_DN112588_c2_g2	-1.161229646	9.207666021	33.10523798	6.49E-06	0.002739656		GAL3A_DANRE
186865	TRINITY_DN140246_c8_g1	1.69760126	2.667461583	32.98781166	6.65E-06	0.002782083		FGF10_HUMAN
212450	TRINITY_DN146495_c1_g1	-1.708456898	5.446522279	32.91565725	6.76E-06	0.002798176		FOXL2_MOUSE
128310	TRINITY_DN126842_c7_g1	1.722939966	1.949865161	32.72104596	7.05E-06	0.002890065		H2AW_MOUSE
204654	TRINITY_DN144536_c1_g1	-1.278243835	3.260423536	32.61131085	7.22E-06	0.002931293		FINC_BOVIN
204601	TRINITY_DN144520_c2_g3	2.906239906	1.774910282	32.37249224	7.60E-06	0.003055812		RASF8_MOUSE
99542	TRINITY_DN120670_c7_g1	1.746156844	3.48256263	32.33272783	7.67E-06	0.003055812		SFRP1_MOUSE
190455	TRINITY_DN141101_c1_g1	-1.181229217	7.237557483	32.20916358	7.88E-06	0.003107824		CBR1_HUMAN
164611	TRINITY_DN134993_c3_g1	1.640502623	3.090466165	32.17032594	7.94E-06	0.003107824
347850	TRINITY_DN96676_c1_g1	-4.228348525	1.143894639	32.04087627	8.17E-06	0.003121977
13161	TRINITY_DN102613_c4_g5	-1.516007089	5.987141102	32.02532457	8.20E-06	0.003121977		COX8B_ATEBE
175043	TRINITY_DN137425_c0_g2	-1.045728224	3.956915399	31.93873977	8.36E-06	0.003153599		ATP23_XENTR
136498	TRINITY_DN128663_c9_g1	1.760843348	3.189411954	31.65170149	8.90E-06	0.003300581		TBX2_DANRE
325971	TRINITY_DN92484_c0_g2	1.202264124	4.06680665	31.58098425	9.04E-06	0.003323566		P55G_BOVIN
156468	TRINITY_DN133169_c6_g1	-1.730968098	4.559453743	31.37500865	9.46E-06	0.003426322		MCRI2_HUMAN
178990	TRINITY_DN138354_c3_g2	1.979543287	3.21129555	31.36601464	9.48E-06	0.003426322		LGR5A_XENLA
189897	TRINITY_DN140964_c5_g1	-1.310393197	3.928463486	31.23915612	9.75E-06	0.003484336		RAB19_XENTR
195911	TRINITY_DN142382_c0_g1	1.797168164	3.291356428	31.2146296	9.80E-06	0.003484336		LMCD1_PIG
183926	TRINITY_DN139511_c2_g2	2.048803513	3.678759451	31.11820473	1.00E-05	0.003530463		DTX3_PONAB
94811	TRINITY_DN119655_c3_g2	2.686512343	2.576213799	30.98546618	1.03E-05	0.00357886		HME1B_XENLA
152488	TRINITY_DN132251_c5_g1	-1.102882856	7.837811021	30.98360203	1.03E-05	0.00357886		RM12_MOUSE
88712	TRINITY_DN118320_c3_g2	-5.371169872	1.052354203	30.83178703	1.07E-05	0.003672552		WNT2B_CHICK
150573	TRINITY_DN131821_c3_g1	-1.135800738	5.906836563	30.75875731	1.09E-05	0.00370327		RRS1_MOUSE
175090	TRINITY_DN137435_c1_g1	1.940937926	3.137591582	30.68647988	1.10E-05	0.003733939		NKD2_MOUSE
170546	TRINITY_DN136400_c0_g1	-1.049502728	5.326115642	30.45444231	1.16E-05	0.003885682		COXM2_TAEGU
122241	TRINITY_DN125533_c6_g2	1.271581863	2.342007248	30.42037487	1.17E-05	0.003885682		GLT11_HUMAN
174896	TRINITY_DN137396_c3_g1	1.804890379	2.622379868	30.32431157	1.20E-05	0.003896749		TBX2A_XENLA
189179	TRINITY_DN140791_c1_g1	-1.832955713	2.258758349	30.07861592	1.27E-05	0.004058357
170817	TRINITY_DN136457_c2_g1	2.049168121	3.595527682	30.07731903	1.27E-05	0.004058357
72035	TRINITY_DN114767_c2_g1	2.08895287	1.166640845	30.04518086	1.28E-05	0.004058357
134484	TRINITY_DN128218_c0_g2	3.310648323	1.613797628	29.84369102	1.34E-05	0.004180702		SFRP3_PONAB
176575	TRINITY_DN137785_c1_g7	-2.539675608	0.7689231	29.80956511	1.35E-05	0.004180702
132050	TRINITY_DN127660_c2_g3	-1.282992599	4.17414491	29.78964423	1.35E-05	0.004180702		GLNA_XENLA
113400	TRINITY_DN123647_c5_g1	2.657273744	1.203268924	29.78577901	1.35E-05	0.004180702		IBPL1_BOVIN
121588	TRINITY_DN125394_c6_g1	-1.629506956	2.422563241	29.47670648	1.45E-05	0.004434045
301455	TRINITY_DN87983_c6_g1	2.013678036	4.464333644	29.46629232	1.46E-05	0.004434045
210075	TRINITY_DN145904_c3_g4	-1.012663448	7.64274612	29.29846249	1.51E-05	0.004576086		PGK_CHICK
334502	TRINITY_DN94109_c4_g1	-1.833919512	2.333121325	29.13342735	1.57E-05	0.004715364
63754	TRINITY_DN113032_c1_g1	-1.731624184	2.755999924	29.10778452	1.58E-05	0.004715364		LIPE_HUMAN
209603	TRINITY_DN145786_c0_g1	-1.463861942	5.158386926	29.04684472	1.60E-05	0.0047492		EPIPL_MOUSE
202462	TRINITY_DN143979_c3_g1	-1.306115392	2.873770831	28.98088146	1.63E-05	0.004789173		LMAN1_CHLAE
13938	TRINITY_DN102765_c3_g1	1.901772649	6.835399981	28.81944669	1.69E-05	0.004938289
63163	TRINITY_DN112898_c3_g1	-1.790140665	3.332506997	28.62864238	1.77E-05	0.005127981
85484	TRINITY_DN117615_c9_g1	1.851672193	2.954258182	28.59372887	1.78E-05	0.005135088
188679	TRINITY_DN140668_c0_g1	2.637931611	1.918219616	28.48970789	1.83E-05	0.005226398		HYAL2_BITAR
206155	TRINITY_DN144918_c0_g1	1.59320043	4.463312096	28.28913995	1.91E-05	0.005441999		P55G_HUMAN
172616	TRINITY_DN136872_c0_g1	-1.310248996	2.627582722	28.18410366	1.96E-05	0.005541421		ETS1_HUMAN
306770	TRINITY_DN88963_c5_g6	-1.384050162	2.638515493	28.09566412	2.00E-05	0.005621113		FINC_HUMAN
146095	TRINITY_DN130807_c20_g1	5.598868774	0.653846761	28.02859977	2.04E-05	0.005673636
97178	TRINITY_DN120157_c7_g1	-1.043160392	4.539795391	27.99404101	2.05E-05	0.005683094		RHPN2_DANRE
136849	TRINITY_DN128739_c0_g1	-4.867252796	0.218455715	27.9057953	2.10E-05	0.005765763		TM215_HUMAN
33343	TRINITY_DN106704_c5_g1	2.67356992	1.651605336	27.80630286	2.15E-05	0.005865756		DMRT3_HUMAN
349096	TRINITY_DN96919_c0_g1	-1.122503221	3.520854381	27.74751819	2.18E-05	0.005895652		RS8_RAT
121743	TRINITY_DN125425_c0_g6	2.665924678	1.492938662	27.73137881	2.18E-05	0.005895652		HS3SA_HUMAN
104982	TRINITY_DN121828_c3_g1	1.214399431	2.411085181	27.67978999	2.21E-05	0.005931004
204900	TRINITY_DN144593_c3_g2	-2.098852522	1.645091622	27.63978842	2.23E-05	0.005950413		ESM1_MOUSE
187158	TRINITY_DN140320_c0_g1	1.833107979	2.932339558	27.55073909	2.28E-05	0.005986868		SIX2_MOUSE
30409	TRINITY_DN106099_c0_g1	-1.005156595	5.748772482	27.53314206	2.29E-05	0.005986868		KBL_HUMAN
109741	TRINITY_DN122845_c0_g1	1.63738106	2.312251674	27.5070154	2.30E-05	0.005986868		DCT1B_XENLA
25859	TRINITY_DN105146_c0_g4	-7.207112682	1.546580892	27.48540669	2.32E-05	0.005986868		YL154_YEAST
316232	TRINITY_DN90662_c2_g1	1.908791113	1.629896793	27.19545793	2.48E-05	0.006347529
163220	TRINITY_DN134677_c2_g3	-1.03802826	5.786925668	27.19145561	2.49E-05	0.006347529		ACT_HYDVU
65435	TRINITY_DN113383_c3_g1	-1.243011913	2.98394863	27.11124526	2.53E-05	0.006394799		GILT_CARAU
133777	TRINITY_DN128057_c0_g3	-4.419493903	0.424605513	30.40616341	2.67E-05	0.006687305		HXA2_CHICK
175971	TRINITY_DN137643_c3_g1	1.385880568	2.983971772	26.87144181	2.69E-05	0.006697177		HEG_DANRE
207826	TRINITY_DN145336_c0_g1	1.184612396	5.282621216	26.74370864	2.77E-05	0.006867839		TENS3_HUMAN
141319	TRINITY_DN129731_c2_g1	2.247909222	4.302100132	26.69823621	2.80E-05	0.006904037		BGH3_HUMAN
110944	TRINITY_DN123113_c4_g1	1.312187233	4.383642255	26.36494741	3.04E-05	0.007403506
148234	TRINITY_DN131291_c0_g1	-1.574350383	1.390579487	26.32697598	3.07E-05	0.007430247		CCD68_HUMAN
179243	TRINITY_DN138421_c0_g2	-1.021007018	6.098391818	26.25981711	3.12E-05	0.007452928		ASSY_XENTR
60657	TRINITY_DN112381_c3_g1	2.275448711	3.621867299	26.24673062	3.13E-05	0.007452928		SELPB_DANRE
173109	TRINITY_DN136989_c3_g2	-2.346831408	1.528872963	26.24565538	3.13E-05	0.007452928		S22A4_PAPAN
35400	TRINITY_DN107130_c0_g1	3.552276993	0.626152031	26.2179418	3.15E-05	0.007462143		FOXH1_DANRE
108840	TRINITY_DN122651_c2_g1	-1.236906788	6.820366376	25.93066392	3.38E-05	0.007965306		AVPI1_HUMAN
87828	TRINITY_DN118122_c1_g2	8.617668437	0.407112182	28.2555207	3.47E-05	0.008125919
76798	TRINITY_DN115764_c1_g2	1.882238811	2.951226269	25.66076209	3.61E-05	0.008377618		FBLN1_MOUSE
216081	TRINITY_DN147514_c1_g1	2.448899926	2.474684588	25.60595683	3.66E-05	0.008446708
176682	TRINITY_DN137811_c7_g1	-1.652594076	1.886010157	25.52276752	3.74E-05	0.008545634
11791	TRINITY_DN102340_c4_g1	1.230816501	6.004507923	25.51606288	3.75E-05	0.008545634
12275	TRINITY_DN102438_c5_g2	-1.0513304	3.510677963	25.38499487	3.87E-05	0.008744286
165810	TRINITY_DN135277_c5_g1	-1.929857071	1.396443095	25.36957831	3.89E-05	0.008744286		RN122_MOUSE
124801	TRINITY_DN126083_c0_g1	-1.567760178	2.174547387	25.36035827	3.90E-05	0.008744286		KPYR_RAT
210073	TRINITY_DN145904_c3_g2	-1.006091649	7.736597804	25.28485905	3.97E-05	0.008864532		PGK1_PONAB
207622	TRINITY_DN145282_c0_g1	1.754610356	0.96996494	25.12536252	4.13E-05	0.009143721		PRDM5_HUMAN
199142	TRINITY_DN143164_c4_g3	1.645090722	5.168444023	25.10552624	4.15E-05	0.009143721
16726	TRINITY_DN103323_c4_g1	-1.660653498	2.404719685	25.09932562	4.16E-05	0.009143721		BATF_BOVIN
194186	TRINITY_DN141967_c2_g1	1.57017547	4.065596973	25.05462452	4.21E-05	0.009199785		EPHA7_CHICK
175591	TRINITY_DN137549_c0_g2	1.67174209	2.234432916	25.02885266	4.23E-05	0.009212474
188010	TRINITY_DN140515_c1_g1	2.036754985	3.491513103	24.91214609	4.36E-05	0.0094344		ADSV_HUMAN
91999	TRINITY_DN119028_c0_g1	1.911218936	7.859227909	24.89431605	4.38E-05	0.0094344
321361	TRINITY_DN91619_c3_g1	-2.047478256	2.43698918	24.75290458	4.54E-05	0.009729128		CAH13_HUMAN
42948	TRINITY_DN108664_c1_g1	3.632431557	1.106213164	24.62930533	4.68E-05	0.009936487
173614	TRINITY_DN137099_c0_g2	2.069712161	4.446978428	24.62723191	4.69E-05	0.009936487		TBX3_HUMAN
215776	TRINITY_DN147427_c1_g1	-1.522363893	2.860318311	24.61093645	4.71E-05	0.009936487
324693	TRINITY_DN92244_c4_g1	-1.617121668	2.837817742	24.58578779	4.74E-05	0.009951003		RIC8A_XENTR
150577	TRINITY_DN131822_c1_g2	-2.371335465	1.621437398	24.44400956	4.91E-05	0.010266597		LHX9_DANRE
192436	TRINITY_DN141559_c4_g2	1.509353116	2.73750808	24.41009928	4.95E-05	0.010305373		NECT3_HUMAN
140206	TRINITY_DN129479_c8_g1	1.366616266	2.896296309	24.34216481	5.04E-05	0.010435019
336746	TRINITY_DN94550_c0_g1	-5.767586418	0.000572312	27.17494103	5.14E-05	0.010593938
101000	TRINITY_DN120988_c4_g2	-1.050683952	3.431529928	24.18564354	5.25E-05	0.010757696		RB39B_HUMAN
126915	TRINITY_DN126541_c11_g1	-1.066770651	3.434811147	24.07538186	5.40E-05	0.010945608
138808	TRINITY_DN129167_c4_g1	1.44569195	2.752084937	24.06258716	5.42E-05	0.010945608
135752	TRINITY_DN128505_c6_g2	1.26457893	7.697200077	24.02153511	5.47E-05	0.011009777		FKB1B_RAT
331996	TRINITY_DN93636_c5_g4	-1.437630028	3.034453364	23.93563628	5.60E-05	0.011203581		CCN2_BOVIN
218102	TRINITY_DN148218_c0_g1	-1.18735767	3.433360208	23.84817964	5.72E-05	0.011360105
158428	TRINITY_DN133607_c3_g1	-1.001180393	6.490512121	23.84578751	5.73E-05	0.011360105		GSTA_PLEPL
22418	TRINITY_DN104451_c0_g2	3.442690663	1.024537271	23.76992014	5.84E-05	0.011478682
88487	TRINITY_DN118273_c7_g1	-2.531471058	2.134422038	23.58270382	6.13E-05	0.011940472
83956	TRINITY_DN117290_c4_g1	-1.299729479	4.043937173	23.47038791	6.31E-05	0.01221504		LEG1_HUMAN
82352	TRINITY_DN116952_c4_g3	1.709300411	4.576904533	23.44863343	6.35E-05	0.01221504		TNNC1_PIG
62423	TRINITY_DN112748_c4_g2	1.402106827	5.222729183	23.44327656	6.36E-05	0.01221504
145753	TRINITY_DN130730_c0_g2	2.140641556	3.630922797	23.34508641	6.52E-05	0.012426348		TNR16_CHICK
120222	TRINITY_DN125096_c8_g1	1.796315065	5.153784487	23.34333276	6.53E-05	0.012426348
181909	TRINITY_DN139032_c8_g1	-2.282978203	2.713267999	23.30190687	6.60E-05	0.012505999
100445	TRINITY_DN120877_c2_g1	-1.078583298	6.856796054	23.24161883	6.70E-05	0.01262126		C330_FUNHE
125820	TRINITY_DN126297_c4_g1	1.129046895	4.249862329	23.23313725	6.72E-05	0.01262126		FOXD1_XENTR
91144	TRINITY_DN118851_c0_g2	-4.07605507	0.281210708	23.17790895	6.82E-05	0.012693701		MATN1_CHICK
192240	TRINITY_DN141505_c4_g2	-1.218178871	5.727439156	23.11948285	6.92E-05	0.012834065		CCN2_MOUSE
204599	TRINITY_DN144520_c2_g1	2.436712719	1.254939851	22.99770237	7.15E-05	0.013138077		RASF8_HUMAN
172824	TRINITY_DN136925_c0_g1	-1.489737522	3.450265435	22.9402617	7.26E-05	0.013281486		TRBR1_HUMAN
213860	TRINITY_DN146884_c1_g1	1.61946536	3.006494069	22.91726912	7.30E-05	0.013305284		GTR8_RAT
66787	TRINITY_DN113659_c0_g1	1.632804363	2.11197949	22.87568862	7.38E-05	0.013395078		COCA1_RAT
10758	TRINITY_DN102140_c6_g1	3.401192307	0.480154217	22.74493645	7.64E-05	0.013692262
147191	TRINITY_DN131054_c0_g1	-1.010889733	3.821935654	22.55193632	8.04E-05	0.014289856		RHN2B_XENLA
215631	TRINITY_DN147388_c1_g1	1.699045805	3.910001102	22.54041498	8.07E-05	0.014289856		CDC7_HUMAN
188338	TRINITY_DN140589_c0_g1	1.461252813	4.04274108	22.53715135	8.08E-05	0.014289856		RTN1_PANTR
7493	TRINITY_DN101505_c10_g1	1.217525902	2.465550148	22.46048487	8.24E-05	0.014457727
341567	TRINITY_DN95467_c4_g1	-1.141347398	4.712197139	22.44700516	8.27E-05	0.014457727		COMD2_MOUSE
345922	TRINITY_DN96319_c4_g3	1.726000962	3.28884281	22.40279547	8.37E-05	0.014510594
127180	TRINITY_DN126603_c8_g1	2.146522062	4.798553572	22.33113987	8.53E-05	0.014635785		MLP3B_HUMAN
348807	TRINITY_DN96862_c0_g1	1.905359507	2.182162425	22.32177449	8.55E-05	0.014635785		LORF2_MOUSE
82543	TRINITY_DN116997_c4_g1	-1.03847643	4.689703797	22.19653697	8.85E-05	0.014876586		SYNRG_HUMAN
134414	TRINITY_DN128203_c5_g2	-1.370066696	2.194892082	22.19404975	8.85E-05	0.014876586
316869	TRINITY_DN90773_c4_g1	-2.688927139	2.20916054	22.19044234	8.86E-05	0.014876586		VSTM5_RAT
177948	TRINITY_DN138101_c3_g2	1.604715558	3.728869689	22.13502709	8.99E-05	0.014969673
142247	TRINITY_DN129939_c5_g1	1.625281021	1.463017762	22.10900411	9.06E-05	0.014969673		RGF1B_PONAB
214037	TRINITY_DN146932_c4_g1	-1.464120449	3.913062866	22.08655765	9.11E-05	0.014969673		FGF8A_DANRE
205545	TRINITY_DN144756_c1_g1	2.099237981	4.213679972	22.08392692	9.12E-05	0.014969673		LUM_CHICK
185550	TRINITY_DN139908_c7_g1	-1.497425169	2.554449152	22.08046739	9.13E-05	0.014969673		TEX47_RAT
170277	TRINITY_DN136341_c5_g1	2.272971591	3.356101927	22.03919294	9.23E-05	0.015079117		BGH3_BOVIN
79461	TRINITY_DN116338_c1_g1	5.37639678	0.577002134	21.9924112	9.35E-05	0.015123335
186259	TRINITY_DN140089_c3_g1	1.92506937	0.884377163	21.97446649	9.39E-05	0.015123335
217930	TRINITY_DN148151_c5_g1	1.595364909	1.768611159	21.95944375	9.43E-05	0.015123335		CHSTE_DANRE
334237	TRINITY_DN94058_c1_g1	2.526673893	1.274688349	21.95803096	9.43E-05	0.015123335		KP86R_ASFB7
177871	TRINITY_DN138084_c3_g2	-2.287528393	1.814362182	21.86109903	9.68E-05	0.015427828		FOXQ1_RAT
273307	TRINITY_DN76526_c0_g1	-1.185085452	4.8994072	21.85663102	9.69E-05	0.015427828		H15_RAT
31344	TRINITY_DN106292_c4_g1	-1.237055637	7.636544957	21.8236085	9.78E-05	0.015451148
126047	TRINITY_DN126348_c7_g1	-2.594464003	3.801976702	21.78225519	9.89E-05	0.015547954
287056	TRINITY_DN85346_c0_g1	2.213025983	1.251705134	21.75589526	9.96E-05	0.015547954
170500	TRINITY_DN136391_c3_g2	-1.383652346	2.620718625	21.74491617	9.99E-05	0.015547954		KAPCA_CRIGR
173818	TRINITY_DN137146_c0_g1	1.105636865	4.616644015	21.73599117	0.000100172	0.015547954		LYPD6_MOUSE
199305	TRINITY_DN143209_c1_g3	1.878339207	2.492844039	21.73294735	0.000100255	0.015547954		GLT18_HUMAN
113245	TRINITY_DN123614_c2_g1	-1.892084174	1.589294661	21.71842672	0.000100651	0.015552842		PAR3_HUMAN
211661	TRINITY_DN146290_c9_g1	1.433837508	3.309851646	21.61011386	0.000103661	0.015960063
208739	TRINITY_DN145573_c4_g1	-1.172769829	3.897271622	21.5636301	0.000104983	0.016105381
213558	TRINITY_DN146798_c2_g1	2.036095237	1.807596211	21.40163391	0.000109733	0.016713901
115372	TRINITY_DN124075_c1_g1	-1.043418358	4.947526039	21.36699362	0.000110779	0.01676417		INK1A_DANRE
146081	TRINITY_DN130804_c2_g1	1.830128465	1.413961932	21.32571789	0.000112039	0.01688426		ACKR3_RAT
23392	TRINITY_DN104650_c0_g2	-2.263471949	0.660366529	21.31048916	0.000112508	0.016895228		EGR1_HUMAN
205954	TRINITY_DN144862_c0_g2	1.253301271	2.925836803	21.23948153	0.000114723	0.017167381
53106	TRINITY_DN110805_c8_g2	1.118107766	4.329326779	21.20942373	0.000115675	0.017189184	something happened with the blast from hereon out
120370	TRINITY_DN125125_c4_g1	3.435813368	2.774680289	21.17247415	0.000116857	0.017225949
156020	TRINITY_DN133069_c1_g2	-1.957920719	3.313982811	21.17019549	0.00011693	0.017225949
168846	TRINITY_DN136012_c0_g1	1.64722645	5.864096258	21.16386207	0.000117134	0.017225949
193331	TRINITY_DN141760_c2_g2	1.278354186	3.359005695	21.10343612	0.0001191	0.017426459
208837	TRINITY_DN145596_c1_g2	-1.019971784	2.238330511	21.08799612	0.000119608	0.017426459
50214	TRINITY_DN110195_c4_g1	-3.085519211	0.910518173	21.08451091	0.000119723	0.017426459
174039	TRINITY_DN137192_c6_g2	1.807236894	4.489811772	21.03254815	0.000121452	0.017603997
208211	TRINITY_DN145434_c2_g1	-1.393620188	7.787548145	21.02313912	0.000121768	0.017603997
211806	TRINITY_DN146331_c1_g1	-1.152612509	3.101521288	20.96061458	0.000123891	0.017818717
101001	TRINITY_DN120988_c4_g3	-1.04413603	3.729167554	20.954841	0.000124089	0.017818717
26901	TRINITY_DN105366_c5_g1	-3.324430594	0.781745478	20.93597647	0.000124739	0.017846449
139383	TRINITY_DN129296_c3_g1	-1.025851878	3.719403934	20.88007729	0.000126685	0.01794063
184245	TRINITY_DN139585_c5_g1	1.841402011	2.503680828	20.8699396	0.000127042	0.01794063
200130	TRINITY_DN143411_c4_g1	1.467086273	2.25149726	20.84276678	0.000128003	0.018016678
123039	TRINITY_DN125708_c10_g2	2.004469075	0.748714266	20.74490947	0.000131529	0.018411321
205245	TRINITY_DN144682_c2_g2	-1.719255624	2.524222379	20.73749729	0.000131801	0.018411321
175703	TRINITY_DN137578_c1_g1	1.428362964	3.993720344	20.72930218	0.000132101	0.018411321
203007	TRINITY_DN144116_c6_g1	-1.062580265	4.588405473	20.69012889	0.00013355	0.018552518
172744	TRINITY_DN136901_c2_g1	1.766302728	1.888639657	20.67678556	0.000134047	0.018561128
194132	TRINITY_DN141951_c5_g1	1.700374897	2.140310685	20.60149718	0.00013689	0.018758138
128064	TRINITY_DN126789_c1_g2	-1.185766792	5.129980449	20.60022855	0.000136939	0.018758138
158046	TRINITY_DN133521_c0_g6	-2.057294745	1.097104816	20.59396893	0.000137178	0.018758138
143971	TRINITY_DN130322_c0_g2	1.711315516	2.349018575	20.56277927	0.000138378	0.018794704
144362	TRINITY_DN130413_c4_g1	-1.970791705	1.733522863	20.5180489	0.000140118	0.01891067
148972	TRINITY_DN131465_c1_g1	1.166284992	3.274220836	20.42770003	0.000143707	0.019273052
148518	TRINITY_DN131360_c0_g1	1.263710077	3.209460378	20.34898218	0.000146916	0.019546622
281923	TRINITY_DN84230_c6_g1	2.226216974	2.004795699	20.34784619	0.000146963	0.019546622
92426	TRINITY_DN119128_c2_g2	2.153080362	1.442670013	20.33237356	0.000147603	0.019549555
2347	TRINITY_DN100471_c2_g1	2.386390628	2.757340857	20.31695724	0.000148243	0.019573621
185819	TRINITY_DN139978_c0_g3	-1.645439972	1.06906598	20.30513751	0.000148737	0.019578135
294593	TRINITY_DN86737_c7_g1	-1.083175186	2.494565149	20.26213282	0.000150546	0.019697483
122710	TRINITY_DN125638_c8_g1	1.557468517	1.269106442	20.24942778	0.000151085	0.019697483
358528	TRINITY_DN98758_c1_g2	-1.335714125	3.951650069	20.2399136	0.000151491	0.019697483
148447	TRINITY_DN131340_c2_g2	-2.867427776	1.048516229	20.15226723	0.000155279	0.020018617
195112	TRINITY_DN142191_c4_g1	1.603514777	2.805745567	20.15022859	0.000155369	0.020018617
214170	TRINITY_DN146968_c4_g2	4.606514761	0.908315448	20.05995582	0.000159381	0.020412295
23393	TRINITY_DN104650_c0_g3	-2.574181755	0.481647463	20.03013316	0.000160732	0.020462332
78326	TRINITY_DN116089_c1_g2	1.173634132	1.879353498	20.00471451	0.000161892	0.020548759
127870	TRINITY_DN126753_c0_g3	-1.096627926	3.381486674	19.98262299	0.000162908	0.020555388
291614	TRINITY_DN86198_c4_g2	-1.417156462	4.217742817	19.90256992	0.000166649	0.020903709
109038	TRINITY_DN122697_c4_g2	-2.285546239	3.816496231	19.83093133	0.000170076	0.021208811
108684	TRINITY_DN122621_c2_g2	1.756138737	1.012694313	19.75707409	0.00017369	0.02159627
169606	TRINITY_DN136188_c3_g1	-1.669093493	3.500272425	19.73601344	0.000174735	0.021600333
143610	TRINITY_DN130235_c5_g2	-1.569219509	2.431089271	19.70363135	0.000176356	0.021737722
176668	TRINITY_DN137807_c2_g1	1.135285111	4.465764075	19.65855522	0.00017864	0.021955777
50848	TRINITY_DN110321_c0_g3	5.151528114	0.089062516	19.64558427	0.000179304	0.02196271
118435	TRINITY_DN124727_c0_g1	1.952078446	1.204840234	19.63637808	0.000179776	0.02196271
182114	TRINITY_DN139080_c0_g2	-2.848765467	3.133095704	19.62176651	0.000180528	0.02196271
7854	TRINITY_DN101576_c1_g1	-1.123758639	4.997071153	19.61314835	0.000180974	0.02196271
13860	TRINITY_DN102751_c1_g1	-1.373338675	2.660065864	19.607393	0.000181272	0.02196271
16694	TRINITY_DN103318_c0_g1	1.461533919	3.30864693	19.58637151	0.000182365	0.022032585
122276	TRINITY_DN125541_c4_g1	1.067255643	2.343353387	19.55962948	0.000183766	0.02213916
187413	TRINITY_DN140379_c0_g1	-3.410894422	3.445920972	20.2735878	0.000184998	0.022219369
197364	TRINITY_DN142741_c0_g3	1.223074904	4.389251654	19.52733597	0.000185474	0.022219369
179737	TRINITY_DN138539_c3_g1	1.29378283	2.859947336	19.42031215	0.000191258	0.022720837
172209	TRINITY_DN136781_c6_g1	1.370114378	5.860803905	19.39840604	0.000192466	0.022753047
271570	TRINITY_DN74602_c0_g1	-1.206045884	4.622891044	19.39118038	0.000192866	0.022753047
271523	TRINITY_DN74557_c0_g1	1.755586677	2.10235231	19.38643361	0.00019313	0.022753047
200474	TRINITY_DN143486_c5_g1	2.16903027	4.507847668	19.37362424	0.000193843	0.022755811
175654	TRINITY_DN137564_c0_g2	1.749650273	2.161011779	19.33296741	0.000196124	0.022755811
162816	TRINITY_DN134582_c6_g1	1.458025559	5.819083668	19.32888961	0.000196355	0.022755811
162055	TRINITY_DN134410_c3_g1	1.623163757	3.425609969	19.2965379	0.000198194	0.022780653
149540	TRINITY_DN131596_c0_g1	-6.589551304	2.168353033	20.46910318	0.000199033	0.022780653
119807	TRINITY_DN125010_c0_g2	1.190970817	3.536729563	19.27844564	0.00019923	0.022780653
116895	TRINITY_DN124385_c2_g1	1.839479905	3.788944715	19.27827293	0.00019924	0.022780653
213587	TRINITY_DN146808_c3_g1	-1.117485167	3.321454885	19.26264504	0.00020014	0.02282238
186610	TRINITY_DN140181_c4_g1	2.253723618	1.34444534	19.23890665	0.000201516	0.022868828
104303	TRINITY_DN121689_c3_g2	1.29497714	2.630313633	19.23711737	0.00020162	0.022868828
57364	TRINITY_DN111705_c5_g1	-1.726582888	0.882631755	19.2190407	0.000202675	0.02292752
65982	TRINITY_DN113496_c3_g1	-3.604186031	0.250130688	19.16483343	0.000205875	0.023227906
163579	TRINITY_DN134763_c6_g2	-5.642105503	0.225979043	19.15457977	0.000206486	0.023235425
199140	TRINITY_DN143164_c4_g1	1.964215424	5.619772353	19.12783504	0.00020809	0.023293023
196795	TRINITY_DN142605_c3_g2	-1.269847383	4.065613316	19.02726047	0.000214246	0.023794644
180589	TRINITY_DN138733_c9_g1	1.62345928	4.44691607	19.01323763	0.000215119	0.023829635
159536	TRINITY_DN133857_c4_g2	1.509906742	2.278415996	18.93140098	0.000220297	0.024277045
73172	TRINITY_DN115006_c1_g1	2.420785895	1.536044176	18.90821275	0.000221788	0.024378422
217495	TRINITY_DN147996_c2_g1	-1.599897705	2.403908833	18.88968921	0.000222988	0.024429312
364850	TRINITY_DN99996_c5_g1	-1.130425582	3.596011817	18.88339392	0.000223397	0.024429312
204020	TRINITY_DN144372_c1_g1	-1.713567618	2.047797794	18.82979213	0.000226915	0.024623957
188839	TRINITY_DN140704_c2_g1	1.540218935	3.612294393	18.80869939	0.000228315	0.024623957
163111	TRINITY_DN134655_c4_g1	-2.181293058	3.111822243	18.80381219	0.000228641	0.024623957
207402	TRINITY_DN145228_c0_g2	1.111713465	3.008474473	18.78760869	0.000229725	0.024678391
139568	TRINITY_DN129344_c0_g1	1.456381174	2.603559621	18.75041713	0.000232235	0.024884356
123409	TRINITY_DN125786_c3_g1	1.804195778	1.490591223	18.7419607	0.000232809	0.024884356
276539	TRINITY_DN79905_c0_g1	4.274095421	0.473501926	18.72622179	0.000233883	0.024924823
181010	TRINITY_DN138820_c1_g2	-1.437008328	1.62428216	18.65633128	0.000238717	0.025200038
216880	TRINITY_DN147784_c4_g1	-1.551068116	1.81536793	18.62277886	0.000241076	0.025347364
152553	TRINITY_DN132265_c5_g1	1.98072985	2.356352371	18.6195963	0.000241302	0.025347364
44999	TRINITY_DN109094_c0_g1	-1.080340483	3.092944977	18.58070996	0.00024407	0.025517849
156647	TRINITY_DN133206_c2_g1	-4.066161358	-0.259911883	18.58000071	0.000244121	0.025517849
216505	TRINITY_DN147663_c0_g1	1.181464968	7.196431621	18.54981725	0.000246295	0.025585019
179428	TRINITY_DN138459_c0_g2	-1.110079007	2.718514848	18.54503068	0.000246641	0.025585019
164645	TRINITY_DN135001_c2_g5	-1.149140954	8.213547809	18.5294033	0.000247777	0.025585019
47037	TRINITY_DN109523_c3_g1	-1.159846249	2.545177278	18.49439086	0.000250341	0.025726602
197397	TRINITY_DN142747_c0_g1	-1.303152167	1.886838773	18.45686422	0.000253121	0.02576402
177830	TRINITY_DN138076_c5_g1	1.203196261	5.381284909	18.43258113	0.000254939	0.025887196
171769	TRINITY_DN136679_c0_g1	1.100998101	4.583252876	18.40733712	0.000256843	0.026018597
190916	TRINITY_DN141202_c5_g1	1.6181252	3.285622897	18.37665614	0.000259178	0.026098781
78873	TRINITY_DN116209_c1_g1	-2.096590666	0.74312167	18.37146604	0.000259575	0.026098781
217688	TRINITY_DN148067_c2_g1	2.237905156	0.76174847	18.35311064	0.000260986	0.026098781
208920	TRINITY_DN145616_c1_g1	-1.010451837	3.032417828	18.34895421	0.000261306	0.026098781
217902	TRINITY_DN148144_c1_g2	1.179387797	3.85974097	18.28256608	0.000266484	0.026491874
304067	TRINITY_DN88471_c3_g1	2.650194743	1.272508439	18.22884029	0.000270756	0.026756459
38125	TRINITY_DN107680_c5_g1	2.289433733	2.487309028	18.22545805	0.000271028	0.026756459
189191	TRINITY_DN140796_c0_g1	7.688996597	-0.088066414	19.49138458	0.000273285	0.026917025
63000	TRINITY_DN112863_c1_g1	1.381713429	2.474971182	18.17680268	0.000274965	0.027020101
80121	TRINITY_DN116474_c5_g1	-1.479153188	1.106441208	18.16377626	0.00027603	0.027062375
45586	TRINITY_DN109210_c7_g1	1.40152498	2.864526763	18.14298262	0.000277739	0.027167468
15457	TRINITY_DN103060_c0_g1	1.947233116	1.859720218	18.11224181	0.000280287	0.027291474
182387	TRINITY_DN139147_c0_g1	1.823495786	1.31133148	18.10386159	0.000280986	0.027297203
108886	TRINITY_DN122663_c1_g2	-1.004555234	2.902709351	18.05982936	0.000284689	0.027594135
143695	TRINITY_DN130258_c2_g2	1.107578866	3.485929691	18.01726962	0.000288319	0.027882631
50106	TRINITY_DN110169_c4_g4	1.313383071	2.059811863	18.00449554	0.000289419	0.027925626
337670	TRINITY_DN94726_c4_g3	1.052281236	3.737780498	17.99627874	0.000290128	0.027930901
185180	TRINITY_DN139813_c1_g1	1.714355187	2.022995136	17.98092207	0.000291459	0.027991375
183472	TRINITY_DN139402_c7_g1	1.878013908	1.971850267	17.97283414	0.000292163	0.027991375
143863	TRINITY_DN130297_c0_g2	1.540528335	2.231346547	17.96638947	0.000292725	0.027991375
100262	TRINITY_DN120839_c0_g1	2.233646506	1.068798713	17.9198758	0.000296818	0.028255974
1363	TRINITY_DN100269_c0_g2	1.331135222	6.064206001	17.89960903	0.00029862	0.028345908
85248	TRINITY_DN117564_c2_g1	1.918222095	1.814670688	17.89432883	0.000299092	0.028345908
361304	TRINITY_DN99323_c5_g1	1.492490168	2.527717375	17.86744823	0.000301505	0.02844818
204419	TRINITY_DN144478_c5_g5	-1.250924534	2.586070238	17.78557507	0.000308987	0.029044967
77105	TRINITY_DN115827_c8_g1	2.27377681	0.609579581	17.78335829	0.000309192	0.029044967
160416	TRINITY_DN134054_c1_g1	1.569843945	3.931158142	17.73648908	0.000313569	0.029350672
145229	TRINITY_DN130612_c4_g3	1.553826618	4.16856294	17.7337929	0.000313823	0.029350672
334013	TRINITY_DN94017_c3_g1	3.125098173	2.041043454	17.70089778	0.000316938	0.029575848
128371	TRINITY_DN126852_c6_g3	1.324298308	2.095796147	17.69376687	0.000317617	0.029575848
87233	TRINITY_DN117995_c5_g1	1.421505217	3.656176455	17.65827184	0.000321024	0.029763116
184610	TRINITY_DN139677_c3_g2	-3.252624092	3.999491351	18.82609507	0.000324614	0.030030689
205355	TRINITY_DN144710_c2_g2	1.400199643	3.601483536	17.57724712	0.000328951	0.030254148
150728	TRINITY_DN131854_c0_g1	1.913455903	2.228621019	17.53647649	0.00033302	0.030468371
39305	TRINITY_DN107914_c4_g1	-3.11743387	0.668665274	17.53590315	0.000333077	0.030468371
186732	TRINITY_DN140209_c3_g2	-1.320922161	1.263238101	17.52180004	0.000334498	0.030468371
146023	TRINITY_DN130791_c2_g1	1.68797951	2.981574438	17.51623143	0.000335061	0.030468371
5829	TRINITY_DN101179_c4_g1	1.419474438	2.009427304	17.46413062	0.000340376	0.030820251
173658	TRINITY_DN137110_c2_g1	1.653713248	5.005264541	17.43967458	0.000342902	0.030983231
178000	TRINITY_DN138116_c5_g2	1.443139081	2.31014095	17.38156796	0.000348987	0.031399988
181009	TRINITY_DN138820_c1_g1	-1.200819789	2.355953209	17.37398988	0.000349789	0.031405908
194115	TRINITY_DN141946_c2_g1	1.126712235	3.424514699	17.34158782	0.000353242	0.031521437
311004	TRINITY_DN89717_c5_g1	1.030456104	2.579682962	17.29991879	0.000357737	0.03185126
183755	TRINITY_DN139473_c1_g2	1.186612211	3.632531924	17.25245524	0.000362933	0.032174102
76140	TRINITY_DN115618_c0_g1	-1.552321178	1.336623702	17.24826853	0.000363395	0.032174102
168043	TRINITY_DN135826_c4_g1	1.109119767	4.142568034	17.24617752	0.000363626	0.032174102
216332	TRINITY_DN147603_c2_g1	-1.180287177	1.64572093	17.22763595	0.000365682	0.032289055
336706	TRINITY_DN94542_c5_g1	3.213711386	0.524180819	17.18102676	0.000370907	0.032552455
57113	TRINITY_DN111651_c3_g1	1.930473139	0.823785199	17.17416022	0.000371684	0.032552455
353491	TRINITY_DN97745_c3_g1	1.440212687	2.91361545	17.16861768	0.000372312	0.032552455
141653	TRINITY_DN129806_c3_g1	1.19036607	4.499851085	17.16208476	0.000373054	0.032552455
313937	TRINITY_DN90241_c0_g1	1.433651549	1.111412537	17.15645585	0.000373695	0.032552455
96047	TRINITY_DN119934_c10_g1	1.45955821	4.478286222	17.14448452	0.000375061	0.032577579
87099	TRINITY_DN117965_c5_g1	1.785220744	2.164339971	17.12021568	0.000377847	0.032752897
76872	TRINITY_DN115783_c0_g1	1.318714954	1.691230801	17.07076562	0.000383595	0.033116488
313159	TRINITY_DN90102_c8_g1	1.180503512	3.376806166	16.99778633	0.000392252	0.033563472
97493	TRINITY_DN120218_c9_g1	2.146804723	1.128634045	16.9848856	0.000393804	0.033563472
199041	TRINITY_DN143140_c1_g1	1.173834101	2.818580909	16.98346956	0.000393975	0.033563472
127609	TRINITY_DN126690_c0_g1	1.546168471	3.303501753	16.96544867	0.000396155	0.033655838
54312	TRINITY_DN111066_c5_g1	1.062925515	2.963687369	16.92968404	0.000400522	0.033959172
336480	TRINITY_DN94500_c3_g1	-2.166760661	1.872479122	16.88099076	0.000406552	0.034266047
163188	TRINITY_DN134669_c1_g5	-1.377567896	2.374274903	16.86896901	0.000408056	0.034291579
190364	TRINITY_DN141081_c1_g2	1.171703195	3.368655196	16.84893715	0.000410575	0.034291579
165319	TRINITY_DN135160_c1_g1	1.333399601	5.642848028	16.84796084	0.000410698	0.034291579
123307	TRINITY_DN125765_c4_g1	1.0869349	5.168222748	16.82274058	0.000413895	0.034476168
363472	TRINITY_DN99737_c3_g1	1.44814879	3.419046386	16.79589726	0.000417328	0.034559799
184771	TRINITY_DN139720_c1_g1	1.101563175	1.70818538	16.78432574	0.000418817	0.034559799
120329	TRINITY_DN125118_c0_g2	1.508596619	2.7504942	16.78328651	0.000418951	0.034559799
359774	TRINITY_DN99004_c2_g1	-1.309452276	2.161391362	16.74400188	0.000424052	0.034901581
304937	TRINITY_DN88622_c0_g1	-1.039914587	2.258114812	16.738811	0.000424731	0.034901581
156772	TRINITY_DN133234_c4_g1	1.904258188	0.786878029	16.70643584	0.000428993	0.035036712
140846	TRINITY_DN129624_c2_g1	-2.304101092	1.095573745	16.69486902	0.000430527	0.035036712
187193	TRINITY_DN140329_c1_g1	1.692694167	6.14232447	16.69189549	0.000430922	0.035036712
119844	TRINITY_DN125018_c3_g1	1.809166919	1.361965447	16.67492653	0.000433186	0.035036712
194188	TRINITY_DN141967_c2_g3	1.422442385	2.909620741	16.66810366	0.000434099	0.035036712
27181	TRINITY_DN105424_c5_g1	3.056777984	1.456472635	16.65832866	0.000435412	0.035036712
193688	TRINITY_DN141844_c2_g1	-1.146944836	2.0925823	16.61611633	0.000441131	0.035405091
135472	TRINITY_DN128435_c1_g1	-1.303439896	2.289736485	16.60774	0.000442276	0.035405091
186793	TRINITY_DN140228_c4_g1	1.571496174	2.28193598	16.59286686	0.000444316	0.035405091
117213	TRINITY_DN124451_c3_g2	-1.238762688	3.719501572	16.59286168	0.000444316	0.035405091
184333	TRINITY_DN139610_c2_g2	1.249963746	4.019687148	16.58810496	0.000444971	0.035405091
300912	TRINITY_DN87878_c7_g1	2.317928157	4.83836824	16.73235088	0.000447543	0.035543414
172210	TRINITY_DN136781_c6_g2	1.277369582	6.030237053	16.55189966	0.000449989	0.035630732
89816	TRINITY_DN118558_c1_g3	1.813301814	0.706960704	16.54957085	0.000450313	0.035630732
145119	TRINITY_DN130589_c8_g1	-1.293163438	1.622310083	16.4692305	0.000461677	0.036279168
167337	TRINITY_DN135654_c3_g1	1.73358705	1.566421908	16.45871865	0.000463187	0.036279168
183159	TRINITY_DN139329_c2_g2	1.100366278	3.817993324	16.45576503	0.000463613	0.036279168
25365	TRINITY_DN105044_c1_g1	1.939349981	2.831305504	16.40262246	0.000471336	0.036707517
165323	TRINITY_DN135160_c1_g5	1.71667786	5.762476442	16.38366126	0.000474126	0.036749022
287196	TRINITY_DN85374_c4_g3	3.104822354	0.683832954	16.37918407	0.000474787	0.036749022
135414	TRINITY_DN128420_c2_g1	2.174220042	0.833395431	16.34365399	0.000480071	0.036996988
6968	TRINITY_DN101404_c1_g1	-2.067166496	1.239070395	16.33675236	0.000481104	0.036996988
201463	TRINITY_DN143729_c2_g1	3.280528049	1.073878246	16.30568848	0.000485787	0.037161748
194723	TRINITY_DN142096_c0_g1	1.454563305	4.805827858	16.26341246	0.000492241	0.037461286
198114	TRINITY_DN142918_c2_g1	1.500814025	2.20257101	16.25276274	0.000493881	0.037461286
158322	TRINITY_DN133579_c5_g1	1.674415109	1.003605511	16.24874422	0.000494501	0.037461286
195986	TRINITY_DN142399_c1_g2	-1.427688211	1.993836868	16.2476918	0.000494664	0.037461286
195229	TRINITY_DN142219_c1_g4	1.841418269	2.984011675	16.24288111	0.000495408	0.037461286
215632	TRINITY_DN147388_c1_g2	1.175343806	4.91033369	16.22657015	0.00049794	0.037583517
102123	TRINITY_DN121217_c1_g2	1.421617728	1.771950011	16.19194144	0.000503363	0.037665514
38892	TRINITY_DN107839_c2_g3	1.004862475	2.569314452	16.19159563	0.000503418	0.037665514
215837	TRINITY_DN147441_c2_g2	-1.657119481	2.222004597	16.18605834	0.000504291	0.037665514
188780	TRINITY_DN140690_c0_g1	1.085643668	3.038795688	16.16368369	0.000507836	0.037863999
75311	TRINITY_DN115446_c4_g3	1.504107161	3.545866627	16.11709785	0.000515305	0.038220423
215687	TRINITY_DN147403_c1_g1	1.268550743	5.283824033	16.10612885	0.000517081	0.038274495
194504	TRINITY_DN142043_c1_g3	1.691426383	2.215549988	16.0911672	0.000519514	0.038316389
189813	TRINITY_DN140943_c0_g1	1.080153405	4.108924599	16.03016844	0.000529564	0.038672708
195042	TRINITY_DN142175_c0_g2	-1.945382111	1.956056364	16.00989356	0.000532951	0.038726598
211230	TRINITY_DN146189_c1_g1	2.220816925	1.69173956	16.00774407	0.000533312	0.038726598
141887	TRINITY_DN129863_c0_g5	1.031641604	3.38052184	16.00403551	0.000533935	0.038726598
156103	TRINITY_DN133087_c4_g1	1.477459777	2.711438248	15.99716235	0.00053509	0.038744544
192297	TRINITY_DN141519_c1_g2	1.540109697	2.559837866	15.97688629	0.000538516	0.038860646
130727	TRINITY_DN127377_c2_g1	-1.153683035	2.820565363	15.9627369	0.000540921	0.038869944
204091	TRINITY_DN144390_c2_g1	1.293709999	3.618770949	15.95456141	0.000542316	0.038869944
178500	TRINITY_DN138236_c3_g4	1.440288426	2.212231022	15.94863241	0.00054333	0.038869944
206143	TRINITY_DN144914_c0_g2	-1.042217428	1.606141116	15.94405867	0.000544114	0.038869944
156886	TRINITY_DN133257_c4_g1	1.826181796	2.027279831	15.93355838	0.000545917	0.038873882
184542	TRINITY_DN139659_c2_g3	-1.007839596	5.643970238	15.91409894	0.000549277	0.038927034
156601	TRINITY_DN133195_c0_g1	-2.55100944	1.696322306	15.89110292	0.000553277	0.038997027
114351	TRINITY_DN123859_c1_g1	2.300449046	0.872929744	15.88626675	0.000554122	0.038997027
166400	TRINITY_DN135430_c1_g1	2.799738998	0.316162301	15.87673704	0.000555792	0.039050084
292396	TRINITY_DN86339_c8_g1	-2.531203188	0.992350007	15.81731313	0.000566327	0.039493765
195515	TRINITY_DN142286_c0_g1	-1.363168287	2.232178123	15.80800572	0.000567996	0.039516982
193786	TRINITY_DN141868_c3_g1	-1.366198984	3.005939504	15.7627778	0.000576187	0.039699278
46266	TRINITY_DN109353_c3_g2	-1.134690231	2.331409178	15.74631146	0.0005792	0.039798065
112965	TRINITY_DN123549_c0_g2	1.383688757	2.348836053	15.73709053	0.000580896	0.039798065
130617	TRINITY_DN127352_c0_g1	1.083356746	3.121697408	15.73647839	0.000581008	0.039798065
204192	TRINITY_DN144417_c2_g1	1.505932817	3.688684969	15.72033262	0.00058399	0.039798065
304798	TRINITY_DN88596_c8_g3	1.427325506	2.127203847	15.71937381	0.000584168	0.039798065
292270	TRINITY_DN86315_c1_g1	1.245532448	3.232277951	15.69870929	0.00058801	0.039820451
161509	TRINITY_DN134286_c4_g1	-1.91078618	1.290718542	15.68766788	0.000590074	0.039820451
147310	TRINITY_DN131082_c1_g4	-1.429975103	5.111101797	15.68545889	0.000590488	0.039820451
41161	TRINITY_DN108294_c4_g2	2.598321109	0.705668049	15.68171025	0.000591191	0.039820451
168937	TRINITY_DN136032_c0_g1	1.352614619	2.460574563	15.67758406	0.000591966	0.039820451
312044	TRINITY_DN89902_c5_g1	-1.591617728	0.781443021	15.66722341	0.000593917	0.039824974
142651	TRINITY_DN130025_c2_g1	-1.297416753	2.822880497	15.66642458	0.000594068	0.039824974
3303	TRINITY_DN100673_c1_g1	2.082099791	3.154978773	15.6172652	0.000603422	0.040273493
170105	TRINITY_DN136303_c3_g1	-1.616699712	2.661035398	15.54714081	0.000617046	0.041004934
185025	TRINITY_DN139780_c4_g3	1.828825368	4.403475647	15.527197	0.000620981	0.04118758
212050	TRINITY_DN146394_c1_g1	1.875494517	0.801422943	15.51491382	0.000623419	0.04128504
65224	TRINITY_DN113339_c2_g1	1.320725954	2.645942029	15.49190069	0.000628014	0.04150384
194632	TRINITY_DN142073_c3_g1	1.688073022	1.219154392	15.48035705	0.000630332	0.04154932
174300	TRINITY_DN137256_c3_g1	1.654826776	0.845183123	15.45542893	0.000635371	0.04175768
209604	TRINITY_DN145786_c0_g2	-1.270185032	2.154971506	15.43488718	0.000639557	0.041834059
208236	TRINITY_DN145440_c1_g1	-1.448565235	3.075616447	15.42318456	0.000641954	0.041926596
143970	TRINITY_DN130322_c0_g1	3.30449616	4.137437902	16.32339878	0.000650545	0.04230704
173219	TRINITY_DN137010_c2_g1	1.423384566	1.357112324	15.38063423	0.000650755	0.04230704
127668	TRINITY_DN126706_c0_g1	-1.010682778	3.140836142	15.34550919	0.00065812	0.042651859
183158	TRINITY_DN139329_c2_g1	1.369292169	2.089901081	15.29400899	0.000669082	0.043169461
53782	TRINITY_DN110958_c1_g1	-1.052522185	3.281162102	15.25307511	0.000677937	0.043674721
28672	TRINITY_DN105726_c5_g1	-1.140322706	2.338584893	15.23148922	0.000682658	0.043846392
90541	TRINITY_DN118719_c0_g1	2.164305891	1.480509428	15.22331606	0.000684455	0.043869249
72430	TRINITY_DN114850_c2_g1	1.265378509	3.199597948	15.21587437	0.000686096	0.043869249
62088	TRINITY_DN112678_c1_g2	-1.508523411	4.095991357	15.21585443	0.0006861	0.043869249
101559	TRINITY_DN121099_c1_g1	-1.008425809	6.444176345	15.20467211	0.000688573	0.043909467
80612	TRINITY_DN116583_c5_g1	1.1958148	4.6010844	15.17778852	0.000694559	0.04402137
115334	TRINITY_DN124068_c3_g1	1.44486295	1.480884634	15.17728192	0.000694672	0.04402137
211286	TRINITY_DN146201_c2_g1	1.326706307	6.404665978	15.16269857	0.000697944	0.044149745
119153	TRINITY_DN124872_c8_g1	-1.475169153	2.621050806	15.15903308	0.000698768	0.044149745
22143	TRINITY_DN104388_c5_g1	2.400851185	2.139066519	15.04729056	0.000724432	0.045413183
165746	TRINITY_DN135259_c5_g1	1.629550899	1.502915175	15.04539296	0.000724876	0.045413183
204315	TRINITY_DN144450_c0_g1	1.178755512	2.330797335	15.00082412	0.000735404	0.045887838
103622	TRINITY_DN121547_c3_g5	-1.058129929	2.774876683	14.99588389	0.000736582	0.045887838
105743	TRINITY_DN121985_c4_g3	1.223826543	2.02787653	14.99397373	0.000737037	0.045887838
172052	TRINITY_DN136742_c4_g3	-2.231821251	2.823646626	14.94840277	0.000748001	0.046384586
202870	TRINITY_DN144082_c2_g1	1.325769917	3.069152361	14.94725768	0.000748279	0.046384586
36156	TRINITY_DN107273_c1_g2	1.182834549	4.069036664	14.9221634	0.000754394	0.046628133
303524	TRINITY_DN88371_c0_g2	-1.402258045	1.854239724	14.90351175	0.000758975	0.046775683
130138	TRINITY_DN127242_c0_g2	1.05523523	3.757876233	14.85656058	0.000770641	0.047426109
326895	TRINITY_DN92656_c5_g1	-1.535961696	1.345753006	14.84505506	0.000773529	0.047493058
154335	TRINITY_DN132682_c2_g2	1.515567482	4.689291666	14.84335956	0.000773956	0.047493058
164269	TRINITY_DN134917_c7_g2	1.216427567	3.165670324	14.81452366	0.000781252	0.04780318
201884	TRINITY_DN143835_c2_g1	1.189179851	3.307105024	14.80715658	0.000783127	0.047849312
30260	TRINITY_DN106071_c2_g1	1.306711811	2.570796143	14.74759953	0.000798474	0.0483232
135731	TRINITY_DN128501_c0_g1	-1.788795666	1.969389441	14.74690088	0.000798656	0.0483232
210830	TRINITY_DN146086_c2_g3	-1.064208062	4.65869554	14.74629112	0.000798815	0.0483232
363090	TRINITY_DN99663_c6_g1	1.094041075	4.356994989	14.70557165	0.000809501	0.048729549
167315	TRINITY_DN135648_c2_g2	1.370398311	1.620516579	14.69731331	0.000811687	0.048729549
208495	TRINITY_DN145504_c1_g3	1.514127449	1.768888642	14.69328364	0.000812756	0.048729549
187660	TRINITY_DN140436_c5_g1	-1.058683594	2.780739048	14.65974034	0.000821715	0.048944846
337918	TRINITY_DN94777_c3_g1	2.070789361	0.912088811	14.65168752	0.000823882	0.048987966
207875	TRINITY_DN145348_c1_g2	-1.017261875	3.121783296	14.64129176	0.000826688	0.049035616
89244	TRINITY_DN118440_c4_g1	-1.462481144	2.080407201	14.61217395	0.000834605	0.049224424
331231	TRINITY_DN93482_c0_g1	2.916071537	0.488142387	14.60416411	0.000836797	0.049224424
145418	TRINITY_DN130652_c5_g1	-1.064302765	3.968359939	14.59340193	0.000839752	0.049235415
24753	TRINITY_DN104919_c4_g3	1.229575348	2.877008538	14.59087692	0.000840447	0.049235415
214598	TRINITY_DN147087_c1_g2	1.12004315	1.971787333	14.5447724	0.000853248	0.049644361
175282	TRINITY_DN137474_c0_g2	-1.039133903	8.106446433	14.51672203	0.00086114	0.049972139
213033	TRINITY_DN146658_c1_g1	1.006526401	2.487585801	14.51562096	0.000861451	0.049972139
188894	TRINITY_DN140716_c1_g1	1.74986949	1.09948309	14.51228117	0.000862397	0.049972139
