# Supplementary material for: Conserved and unique transcriptional features of pharyngeal arches in the skate (Leucoraja erinacea) and evolution of the jaw
Source: Mol Biol Evol. 2021 Apr 27;38(10):4187–204. doi: 10.1093/molbev/msab123 (PMC8476176; doi:10.1093/molbev/msab123)
Supplement: msab123_Supplementary_Data [file msab123_supplementary_data.zip › Suppl. Table 3.xlsx]

## Sheet: Sheet1
Candidate genes and transcripts chosen for validation through ISH
Figure 5 B-E
Mandibular arch dorsal vs ventral S23/24 (Fig. 5B)									Gill arch dorsal vs ventral S23/24 (Fig. 5C)
Gene name	Predicted expression pattern	ISH validation	Validated expression pattern						Gene name	Predicted expression pattern	ISH validation	Validated expression pattern
nkx2.5	Mandibular arch ventral	no							nkx2.5	Gill arch ventral	no
nkx2.3	Mandibular arch ventral	yes	intermediate and ventral epithelium, all pharyngeal arches						foxE4	Gill arch ventral	yes	ventral epithelium, all pharyngeal arches
hand1	Mandibular arch ventral	yes	ventral mesenchyme, all pharygeal arches
									foxG1	Gill arch dorsal	yes	dorsal epithelium, all pharyngeal arches
foxG1	Mandibular arch dorsal	yes	dorsal epithelium, all pharyngeal arches						six2	Gill arch dorsal	yes	dorsal epithelium, all arches; dorsal, intermediate and ventral mesoderm, mandibular arch
scamp5	Mandibular arch dorsal	yes	dorsal mesenchyme, mandibular arch						ink1A	Gill arch dorsal	no
foxD2	Mandibular arch dorsal	no
foxD1	Mandibular arch dorsal	no
sfrp2	Mandibular arch dorsal	yes	dorsal and ventral mesenchyme, all pharyngeal arches
nr2f2	Mandibular arch dorsal	no
fhl2	Mandibular arch dorsal	no
Mandibular arch dorsal vs ventral S25/26 (Fig. 5D)									Gill arch dorsal vs ventral S25/26 (Fig. 5E)
Gene name	Predicted expression pattern	ISH validation	Validated expression pattern						Gene name	Predicted expression pattern	ISH validation	Validated expression pattern
nkx2.5	Mandibular arch ventral	no							hand1	Gill arch ventral	yes	ventral mesenchyme, all pharygeal arches
hand1	Mandibular arch ventral	yes	ventral mesenchyme, all pharygeal arches						nkx2.5	Gill arch ventral	no
nkx2.3	Mandibular arch ventral	yes	intermediate and ventral epithelium, all pharyngeal arches
heg	Mandibular arch ventral	no							foxG1	Gill arch dorsal	yes	dorsal epithelium, all pharyngeal arches
									six2	Gill arch dorsal	yes	dorsal epithelium, all arches; dorsal, intermediate and ventral mesoderm, mandibular arch
foxG1	Mandibular arch dorsal	yes	dorsal epithelium, all pharyngeal arches						foxD1	Gill arch dorsal	no
foxD1	Mandibular arch dorsal	no
foxD2	Mandibular arch dorsal	no
scamp5	Mandibular arch dorsal	yes	dorsal mesenchyme, mandibular arch
dkk3	Mandibular arch dorsal	no
sfrp2	Mandibular arch dorsal	yes	discontiguous dorsal and ventral mesenchyme, all pharyngeal arches
ink1A	Mandibular arch dorsal	no
Supplemental Figure 1 E-H
Gill arch dorsal vs Mandibular arch dorsal S23/24 (Fig. S1E)									Gill arch ventral vs Mandibular arch ventral S23/24 (Fig. S1F)
Gene name	Predicted expression pattern	ISH validation	Validated expression pattern						Gene name	Predicted expression pattern	ISH validation	Validated expression pattern
hes6	Gill arch dorsal	no							zn503	Gill arch ventral	no
fibin	Gill arch dorsal	no							rspo3	Gill arch ventral	no
zn503	Gill arch dorsal	no							hes6	Gill arch ventral	no
foxQ1	Gill arch dorsal	yes	epithelial, emerging gill buds						wnt2	Gill arch ventral	no
wnt2B	Gill arch dorsal	yes	epithelial, emerging gill buds						lhx9	Gill arch ventral	yes	dorsal, intermediate, and ventral mesoderm, gill arches arch only
rspo3	Gill arch dorsal	no
gata3	Gill arch dorsal	no
foxL2	Gill arch dorsal	yes	dorsal and intermediate epithelium, all pharyngeal arches						pitx3	Mandibular arch ventral	no
									irx1B	Mandibular arch ventral	no
pitx3	Mandibular arch dorsal	no							foxE1	Mandibular arch ventral	no
pitx1	Mandibular arch dorsal	no							pitx2	Mandibular arch ventral	no
alx3	Mandibular arch dorsal	no							dmrt3	Mandibular arch ventral	no
foxE1	Mandibular arch dorsal	no							pknx2	Mandibular arch ventral	yes	dorsal, intermediate, and ventral mesoderm, mandibular arch only
pknx2	Mandibular arch dorsal	yes	dorsal, intermediate, and ventral mesoderm, mandibular arch only						twist2	Mandibular arch ventral	yes	discontiguous dorsal and ventral mesenchyme, all pharyngeal arches
irx1B	Mandibular arch dorsal	no							six2	Mandibular arch ventral	yes	dorsal epithelium, all arches; dorsal, intermediate and ventral mesoderm, mandibular arch
heg	Mandibular arch dorsal	no
twist2	Mandibular arch dorsal	yes	discontiguous dorsal and ventral mesenchyme, all pharyngeal arches
Gill arch dorsal vs Mandibular arch dorsal S25/26 (Fig. S1G)									Gill arch ventral vs Mandibular arch ventral S25/26 (Fig. S1H)
Gene name	Predicted expression pattern	ISH validation	Validated expression pattern						Gene name	Predicted expression pattern	ISH validation	Validated expression pattern
zn503	Gill arch dorsal	no							zn503	Gill arch ventral	no
fibin	Gill arch dorsal	no							lgr6	Gill arch ventral	no
meis2	Gill arch dorsal	no							rspo3	Gill arch ventral	no
hes6	Gill arch dorsal	no							wnt2	Gill arch ventral	no
gata3	Gill arch dorsal	no							fibin	Gill arch ventral	no
lhx9	Gill arch dorsal	yes	dorsal, intermediate, and ventral mesoderm, gill arches arch only						foxL2	Gill arch ventral	yes	dorsal and intermediate epithelium, all pharyngeal arches
rspo3	Gill arch dorsal	no							foxQ1	Gill arch ventral	yes	epithelial, emerging gill buds
									ink1A	Gill arch ventral	no
pitx3	Mandibular arch dorsal	no
pitx2	Mandibular arch dorsal	no							pitx3	Mandibular arch ventral	no
pitx1	Mandibular arch dorsal	no							pitx1	Mandibular arch ventral	no
foxE1	Mandibular arch dorsal	no							foxE1	Mandibular arch ventral	no
irx1B	Mandibular arch dorsal	no							pitx2	Mandibular arch ventral	no
twist2	Mandibular arch dorsal	yes	discontiguous dorsal and ventral mesenchyme, all pharyngeal arches						twist2	Mandibular arch ventral	yes	discontiguous dorsal and ventral mesenchyme across all arches
foxD1	Mandibular arch dorsal	no							six2	Mandibular arch ventral	yes	dorsal epithelium across all arches, mesodermal in the mandibular arch only
dmrt3	Mandibular arch dorsal	no							heg	Mandibular arch ventral	no
									foxD1	Mandibular arch ventral	no
									wnt2B	Mandibular arch ventral	yes	epithelial, emerging gill buds
