# Supplementary material for: Conserved and unique transcriptional features of pharyngeal arches in the skate (Leucoraja erinacea) and evolution of the jaw
Source: Mol Biol Evol. 2021 Apr 27;38(10):4187–204. doi: 10.1093/molbev/msab123 (PMC8476176; doi:10.1093/molbev/msab123)
Supplement: msab123_Supplementary_Data [file msab123_supplementary_data.zip › Supple. Table 12.xlsx]

## Sheet: Sheet1
GenBank Accession numbers	Sequence identity
MW457597	ednrb
MW457598	mef2c
MW457599	bmp4
MW457600	grem2
MW457601	hand2
MW457602	edn1
MW457603	ednra
MW457604	six1
MW457605	eya1
MW457606	pou3f3
MW457607	jag1
MW457608	hey1
MW457609	foxg1
MW457610	foxl2
MW457611	six2
MW457612	twist2
MW457613	sfrp2
MW457614	nkx2.3
MW457615	hand1
MW457616	foxe4
MW457617	scamp5
MW457618	wnt2b
MW457619	pknox2
MW457620	lhx9
MW457621	barx1
MW457622	gsc
MW457623	gdf5
MW457624	bapx1/nkx3.2
MW457625	msx1
MN478367	tbx18
